# Supplementary material for: Advanced QuEChERS Method Using Core-Shell Magnetic Molecularly Imprinted Polymers (Fe3O4@MIP) for the Determination of Pesticides in Chlorophyll-Rich Samples
Source: Foods. 2023 Oct 11;12(20):3742. doi: 10.3390/foods12203742 (PMC10606496; doi:10.3390/foods12203742)
Supplement: Supplementary file 1 [file foods-12-03742-s001.zip]

Archive with 1 entries (1 files):
- foods-2624896-supplementary.pdf
